# Supplementary material for: Exploring African Community Attitudes Towards Mental Illness in Australia: A Cross-Sectional Study
Source: Healthcare (Basel). 2025 Dec 1;13(23):3115. doi: 10.3390/healthcare13233115 (PMC12692506; doi:10.3390/healthcare13233115)
Supplement: Supplementary file 1 [file healthcare-13-03115-s001.zip]

Archive with 1 entries (1 files):
- healthcare-3877872-supplementary.pdf
